# Supplementary material for: PGPB and/or AM Fungi Consortia Affect Tomato Native Rhizosphere Microbiota
Source: Microorganisms. 2023 Jul 26;11(8):1891. doi: 10.3390/microorganisms11081891 (PMC10458106; doi:10.3390/microorganisms11081891)
Supplement: Supplementary file 1 [file microorganisms-11-01891-s001.zip]

Archive with 1 entries (1 files):
- microorganisms-2506334-supplementary.pdf
